# Supplementary material for: Influence of Turn Cycle Structure on Performance of Elite Alpine Skiers Assessed through an IMU in Different Slalom Course Settings
Source: Sensors (Basel). 2022 Jan 25;22(3):902. doi: 10.3390/s22030902 (PMC8838443; doi:10.3390/s22030902)
Supplement: Supplementary file 1 [file sensors-22-00902-s001.zip]

Archive with 1 entries (1 files):
- sensors-1557584-supplementary.pdf
